# Supplementary material for: The Unseen Impacts of Human Footprints: How Land Use Reshapes Actinobacterial Communities in the Brazilian Cerrado
Source: Biology (Basel). 2025 Apr 9;14(4):390. doi: 10.3390/biology14040390 (PMC12025010; doi:10.3390/biology14040390)
Supplement: Supplementary file 1 [file biology-14-00390-s001.zip]

Archive with 1 entries (1 files):
- biology-3558141-supplementary.xlsx
