# Supplementary material for: The Unseen Impacts of Human Footprints: How Land Use Reshapes Actinobacterial Communities in the Brazilian Cerrado
Source: Biology (Basel). 2025 Apr 9;14(4):390. doi: 10.3390/biology14040390 (PMC12025010; doi:10.3390/biology14040390)
Supplement: Supplementary file 1 [file biology-14-00390-s001.zip › biology-3558141-supplementary.xlsx]

## Sheet: Reads
OTU	REINO	FILO	CLASSE	ORDEM	FAMILIA	GENERO	ESPECIE	READS AGR	READS SEC	READS CONS	READS PRE
OTU_62	Bacteria	Actinobacteria						62	0	62	50
OTU_63	Bacteria	Actinobacteria	Acidimicrobiia	Acidimicrobiales				5	0	0	0
OTU_64	Bacteria	Actinobacteria	Acidimicrobiia	Acidimicrobiales				512	2432	5526	2665
OTU_65	Bacteria	Actinobacteria	Acidimicrobiia	Acidimicrobiales	AKIW874			0	0	0	7
OTU_66	Bacteria	Actinobacteria	Acidimicrobiia	Acidimicrobiales	C111			117	12	2	16
OTU_67	Bacteria	Actinobacteria	Acidimicrobiia	Acidimicrobiales	EB1017			303	164	150	46
OTU_69	Bacteria	Actinobacteria	Actinobacteria					11	19	0	0
OTU_70	Bacteria	Actinobacteria	Actinobacteria	Actinomycetales				369	601	766	732
OTU_71	Bacteria	Actinobacteria	Actinobacteria	Actinomycetales				922	3534	9326	7574
OTU_72	Bacteria	Actinobacteria	Actinobacteria	Actinomycetales	Actinopolysporaceae			0	5	0	0
OTU_73	Bacteria	Actinobacteria	Actinobacteria	Actinomycetales	Actinospicaceae			9	29	57	108
OTU_74	Bacteria	Actinobacteria	Actinobacteria	Actinomycetales	Actinospicaceae	Actinospica		0	0	3	0
OTU_75	Bacteria	Actinobacteria	Actinobacteria	Actinomycetales	Actinosynnemataceae			18	0	22	190
OTU_76	Bacteria	Actinobacteria	Actinobacteria	Actinomycetales	Actinosynnemataceae	Kibdelosporangium		0	0	28	0
OTU_77	Bacteria	Actinobacteria	Actinobacteria	Actinomycetales	Actinosynnemataceae	Kutzneria		0	22	0	0
OTU_80	Bacteria	Actinobacteria	Actinobacteria	Actinomycetales	Beutenbergiaceae			2	0	0	0
OTU_82	Bacteria	Actinobacteria	Actinobacteria	Actinomycetales	Bogoriellaceae	Georgenia		11	11	0	0
OTU_90	Bacteria	Actinobacteria	Actinobacteria	Actinomycetales	Frankiaceae			333	430	291	134
OTU_92	Bacteria	Actinobacteria	Actinobacteria	Actinomycetales	Geodermatophilaceae			916	230	58	38
OTU_93	Bacteria	Actinobacteria	Actinobacteria	Actinomycetales	Geodermatophilaceae			146	0	0	0
OTU_95	Bacteria	Actinobacteria	Actinobacteria	Actinomycetales	Geodermatophilaceae	Blastococcus		28	0	0	0
OTU_97	Bacteria	Actinobacteria	Actinobacteria	Actinomycetales	Geodermatophilaceae	Geodermatophilus		60	0	0	0
OTU_98	Bacteria	Actinobacteria	Actinobacteria	Actinomycetales	Geodermatophilaceae	Geodermatophilus		848	787	24	82
OTU_100	Bacteria	Actinobacteria	Actinobacteria	Actinomycetales	Geodermatophilaceae	Modestobacter		18	6	0	0
OTU_101	Bacteria	Actinobacteria	Actinobacteria	Actinomycetales	Gordoniaceae	Gordonia		2	0	0	0
OTU_102	Bacteria	Actinobacteria	Actinobacteria	Actinomycetales	Intrasporangiaceae			3	0	0	0
OTU_103	Bacteria	Actinobacteria	Actinobacteria	Actinomycetales	Intrasporangiaceae	Phycicoccus		11	0	0	0
OTU_104	Bacteria	Actinobacteria	Actinobacteria	Actinomycetales	Intrasporangiaceae	Terracoccus		129	0	0	0
OTU_105	Bacteria	Actinobacteria	Actinobacteria	Actinomycetales	Kineosporiaceae			143	323	93	76
OTU_106	Bacteria	Actinobacteria	Actinobacteria	Actinomycetales	Kineosporiaceae_02			0	48	0	0
OTU_112	Bacteria	Actinobacteria	Actinobacteria	Actinomycetales	Microbacteriaceae			66	84	17	10
OTU_114	Bacteria	Actinobacteria	Actinobacteria	Actinomycetales	Microbacteriaceae	Cryocola		20
OTU_115	Bacteria	Actinobacteria	Actinobacteria	Actinomycetales	Microbacteriaceae	Leifsonia		2	0	0	0
OTU_116	Bacteria	Actinobacteria	Actinobacteria	Actinomycetales	Microbacteriaceae	Microbacterium		21	0	0	0
OTU_119	Bacteria	Actinobacteria	Actinobacteria	Actinomycetales	Microbacteriaceae	Salinibacterium		0	0	0	6
OTU_120	Bacteria	Actinobacteria	Actinobacteria	Actinomycetales	Micrococcaceae			145	0	0	0
OTU_121	Bacteria	Actinobacteria	Actinobacteria	Actinomycetales	Micrococcaceae	Arthrobacter		335	73	0	0
OTU_124	Bacteria	Actinobacteria	Actinobacteria	Actinomycetales	Micrococcaceae	Sinomonas		20	0	0	0
OTU_125	Bacteria	Actinobacteria	Actinobacteria	Actinomycetales	Micromonosporaceae			1140	305	132	142
OTU_127	Bacteria	Actinobacteria	Actinobacteria	Actinomycetales	Micromonosporaceae	Actinocatenispora		0	3	0	0
OTU_130	Bacteria	Actinobacteria	Actinobacteria	Actinomycetales	Micromonosporaceae	Catellatospora		49	0	0	0
OTU_131	Bacteria	Actinobacteria	Actinobacteria	Actinomycetales	Micromonosporaceae	Dactylosporangium		17	13	0	0
OTU_134	Bacteria	Actinobacteria	Actinobacteria	Actinomycetales	Micromonosporaceae	Pilimelia		0	0	31	0
OTU_135	Bacteria	Actinobacteria	Actinobacteria	Actinomycetales	Micromonosporaceae	Rugosimonospora	acidiphila	0	0	2	0
OTU_138	Bacteria	Actinobacteria	Actinobacteria	Actinomycetales	Micromonosporaceae	Virgisporangium		510	21	0	0
OTU_139	Bacteria	Actinobacteria	Actinobacteria	Actinomycetales	Micromonosporaceae	Virgisporangium	ochraceum	33	0	0	0
OTU_140	Bacteria	Actinobacteria	Actinobacteria	Actinomycetales	Mycobacteriaceae	Mycobacterium		161	105	190	333
OTU_141	Bacteria	Actinobacteria	Actinobacteria	Actinomycetales	Mycobacteriaceae	Mycobacterium		725	1409	1835	1254
OTU_142	Bacteria	Actinobacteria	Actinobacteria	Actinomycetales	Mycobacteriaceae	Mycobacterium	celatum	78	230	627	1261
OTU_143	Bacteria	Actinobacteria	Actinobacteria	Actinomycetales	Mycobacteriaceae	Mycobacterium	gordonae	178	665	938	722
OTU_144	Bacteria	Actinobacteria	Actinobacteria	Actinomycetales	Mycobacteriaceae	Mycobacterium	vaccae	22	29	13	10
OTU_152	Bacteria	Actinobacteria	Actinobacteria	Actinomycetales	Nocardiaceae	Smaragdicoccus	niigatensis	14	0	12	6
OTU_153	Bacteria	Actinobacteria	Actinobacteria	Actinomycetales	Nocardioidaceae			213	43	45	10
OTU_154	Bacteria	Actinobacteria	Actinobacteria	Actinomycetales	Nocardioidaceae			463	30	7	24
OTU_155	Bacteria	Actinobacteria	MB-A2-108	Actinomycetales	Nocardioidaceae	Actinopolymorpha		21	0	17	0
OTU_156	Bacteria	Actinobacteria	Actinobacteria	Actinomycetales	Nocardioidaceae	Aeromicrobium		33	0	0	0
OTU_157	Bacteria	Actinobacteria	Actinobacteria	Actinomycetales	Nocardioidaceae	Kribbella		7	0	0	0
OTU_160	Bacteria	Actinobacteria	Actinobacteria	Actinomycetales	Nocardioidaceae	Nocardioides		334	109	120	43
OTU_161	Bacteria	Actinobacteria	Actinobacteria	Actinomycetales	Nocardioidaceae	Nocardioides		135	52	56	0
OTU_162	Bacteria	Actinobacteria	Actinobacteria	Actinomycetales	Nocardioidaceae	Nocardioides	fulvus	33	0	0	0
OTU_163	Bacteria	Actinobacteria	Actinobacteria	Actinomycetales	Nocardioidaceae	Nocardioides	halotolerans	11	0	0	0
OTU_166	Bacteria	Actinobacteria	Actinobacteria	Actinomycetales	Nocardioidaceae	Nocardioides	panacihumi	140	43	0	0
OTU_167	Bacteria	Actinobacteria	Actinobacteria	Actinomycetales	Nocardioidaceae	Nocardioides	pyridinolyticus	43	0	0	0
OTU_168	Bacteria	Actinobacteria	Actinobacteria	Actinomycetales	Nocardioidaceae	Nocardioides	tritolerans	17	0	0	0
OTU_169	Bacteria	Actinobacteria	Actinobacteria	Actinomycetales	Nocardioidaceae	Pimelobacter		25	0	0	0
OTU_182	Bacteria	Actinobacteria	Actinobacteria	Actinomycetales	Pseudonocardiaceae			3	0	11	0
OTU_183	Bacteria	Actinobacteria	Actinobacteria	Actinomycetales	Pseudonocardiaceae			117	174	218	158
OTU_184	Bacteria	Actinobacteria	Actinobacteria	Actinomycetales	Pseudonocardiaceae	Actinomycetospora_01		0	5	0	6
OTU_185	Bacteria	Actinobacteria	Actinobacteria	Actinomycetales	Pseudonocardiaceae	Actinomycetospora		22	102	141	45
OTU_186	Bacteria	Actinobacteria	Actinobacteria	Actinomycetales	Pseudonocardiaceae	Actinomycetospora	chiangmaiensis	0	4	0	0
OTU_188	Bacteria	Actinobacteria	Actinobacteria	Actinomycetales	Pseudonocardiaceae	Amycolatopsis_01		0	0	6	0
OTU_189	Bacteria	Actinobacteria	Actinobacteria	Actinomycetales	Pseudonocardiaceae	Amycolatopsis		33	0	0	0
OTU_192	Bacteria	Actinobacteria	Actinobacteria	Actinomycetales	Pseudonocardiaceae	Pseudonocardia		277	67	158	90
OTU_193	Bacteria	Actinobacteria	Actinobacteria	Actinomycetales	Pseudonocardiaceae	Pseudonocardia	halophobica	13	33	0	0
OTU_196	Bacteria	Actinobacteria	Actinobacteria	Actinomycetales	Pseudonocardiaceae	Saccharopolyspora		0	9	20	7
OTU_198	Bacteria	Actinobacteria	Actinobacteria	Actinomycetales	Sporichthyaceae			403	141	48	14
OTU_199	Bacteria	Actinobacteria	Actinobacteria	Actinomycetales	Sporichthyaceae	Sporichthya		0	11	0	6
OTU_200	Bacteria	Actinobacteria	Actinobacteria	Actinomycetales	Streptomycetaceae			62	237	475	225
OTU_201	Bacteria	Actinobacteria	Actinobacteria	Actinomycetales	Actinomycetospora_01	Streptacidiphilus_01		0	22	8	0
OTU_202	Bacteria	Actinobacteria	Actinobacteria	Actinomycetales	Streptomycetaceae	Streptacidiphilus_02		0	40	34	0
OTU_203	Bacteria	Actinobacteria	Actinobacteria	Actinomycetales	Streptomycetaceae	Streptomyces		520	259	112	107
OTU_204	OTU_204	Bacteria	Actinobacteria	Actinobacteria	Actinomycetales	Streptomycetaceae	Streptomyces	0	32	81	40
OTU_205	Bacteria	Actinobacteria	Actinobacteria	Actinomycetales	Streptomycetaceae	Streptomyces	mashuensis	140	63	0	14
OTU_206	Bacteria	Actinobacteria	Actinobacteria	Actinomycetales	Streptomycetaceae	Streptomyces	radiopugnans	45	256	63	0
OTU_207	Bacteria	Actinobacteria	Actinobacteria	Actinomycetales	Streptosporangiaceae			6	24	35	0
OTU_208	Bacteria	Actinobacteria	Actinobacteria	Actinomycetales	Streptosporangiaceae	Nonomuraea		39	0	0	16
OTU_212	Bacteria	Actinobacteria	Actinobacteria	Actinomycetales	Thermomonosporaceae			17	0	43	14
OTU_215	Bacteria	Actinobacteria	Actinobacteria	Actinomycetales	Thermomonosporaceae	Actinoallomurus		0	0	13	0
OTU_216	Bacteria	Actinobacteria	Actinobacteria	Actinomycetales	Thermomonosporaceae	Actinoallomurus	iriomotensis	91	0	55	99
OTU_218	Bacteria	Actinobacteria	Actinobacteria	Actinomycetales	Thermomonosporaceae	Actinomadura		9	0	0	0
OTU_222	Bacteria	Actinobacteria	Actinobacteria	Micrococcales				3	0	0	0
OTU_227	Bacteria	Actinobacteria	MB-A2-108	0319-7L14				62	11	0	0
OTU_228	Bacteria	Actinobacteria	MB-A2-108					31	2	4	0
OTU_232	Bacteria	Actinobacteria	Rubrobacteria	Rubrobacterales	Rubrobacteraceae	Rubrobacter		7	0	0	0
OTU_233	Bacteria	Actinobacteria	Thermoleophilia					5	10	9	5
OTU_234	Bacteria	Actinobacteria	Thermoleophilia	Gaiellales_01				0	0	1	0
OTU_235	Bacteria	Actinobacteria	Thermoleophilia	Gaiellales				63	30	0	3
OTU_238	Bacteria	Actinobacteria	Thermoleophilia	Gaiellales	Gaiellaceae			3013	1833	1229	489
OTU_240	Bacteria	Actinobacteria	Thermoleophilia	Solirubrobacterales				120	192	238	40
OTU_241	Bacteria	Actinobacteria	Thermoleophilia	Solirubrobacterales				1000	420	575	203
OTU_242	Bacteria	Actinobacteria	Thermoleophilia	Solirubrobacterales	Conexibacteraceae_01			0	0	7	0
OTU_243	Bacteria	Actinobacteria	Thermoleophilia	Solirubrobacterales	Conexibacteraceae			1838	7580	8914	2182
OTU_244	Bacteria	Actinobacteria	Thermoleophilia	Solirubrobacterales	Conexibacteraceae	Conexibacter		0	114	1485	45
OTU_245	Bacteria	Actinobacteria	Thermoleophilia	Solirubrobacterales	Patulibacteraceae			190	36	0	0
OTU_246	Bacteria	Actinobacteria	Thermoleophilia	Solirubrobacterales	Solirubrobacteraceae			3	0	0	0
OTU_247	Bacteria	Actinobacteria	Thermoleophilia	Solirubrobacterales	Solirubrobacteraceae			145	3	0	30
OTU_248	Bacteria	Actinobacteria	Thermoleophilia	Solirubrobacterales	Solirubrobacteraceae	Solirubrobacter		23	0	0	0
